# Supplementary material for: Validation of stay-green and stem reserve mobilization QTLs: physiological and gene expression approach
Source: Front Plant Sci. 2025 Feb 17;16:1541944. doi: 10.3389/fpls.2025.1541944 (PMC11873102; doi:10.3389/fpls.2025.1541944)
Supplement: Supplementary file 1 [file DataSheet1.zip]

Archive with 2 entries (2 files):
- Tables.DOCX
- Figures.DOCX
